# Supplementary material for: High-Density Real-Time PCR-Based in Vivo Toxicogenomic Screen to Predict Organ-Specific Toxicity
Source: Int J Mol Sci. 2011 Sep 19;12(9):6116–34. doi: 10.3390/ijms12096116 (PMC3189772; doi:10.3390/ijms12096116)
Supplement: Supplementary file 1 [file ijms-12-06116-s001.zip]

Archive with 2 entries (2 files):
- ijms-12-06116-Supplementary Figures.pdf
- ijms-12-06116-Supplementary Table 1.pdf
